# Supplementary material for: Adherence to Mediterranean Diet and Cognitive Abilities in the Greek Cohort of Epirus Health Study
Source: Nutrients. 2021 Sep 25;13(10):3363. doi: 10.3390/nu13103363 (PMC8541267; doi:10.3390/nu13103363)
Supplement: Supplementary file 1 [file nutrients-13-03363-s001.zip]

Archive with 10 entries (10 files):
- nutrients-1348781-supplementary Table S1.pdf
- nutrients-1348781-supplementary Table S10.pdf
- nutrients-1348781-supplementary Table S2.pdf
- nutrients-1348781-supplementary Table S3.pdf
- nutrients-1348781-supplementary Table S4.pdf
- nutrients-1348781-supplementary Table S5.pdf
- nutrients-1348781-supplementary Table S6.pdf
- nutrients-1348781-supplementary Table S7.pdf
- nutrients-1348781-supplementary Table S8.pdf
- nutrients-1348781-supplementary Table S9.pdf
